# Supplementary material for: Effect of Alpha2-Plasmin Inhibitor C-Terminal Heterogeneity on Clot Lysis and Clot Structure
Source: Biomolecules. 2025 Aug 5;15(8):1127. doi: 10.3390/biom15081127 (PMC12384537; doi:10.3390/biom15081127)
Supplement: Supplementary file 1 [file biomolecules-15-01127-s001.zip]

Archive with 13 entries (12 files):
- Supplementary Files/
- __MACOSX/._Supplementary Files
- Supplementary Files/.DS_Store
- __MACOSX/Supplementary Files/._.DS_Store
- Supplementary Files/Sample b-Tiff-20250303T081729Z-001.zip
- __MACOSX/Supplementary Files/._Sample b-Tiff-20250303T081729Z-001.zip
- Supplementary Files/Supplementary figures.pdf
- __MACOSX/Supplementary Files/._Supplementary figures.pdf
- Supplementary Files/Sample a-Tiff-20250303T081729Z-001.zip
- __MACOSX/Supplementary Files/._Sample a-Tiff-20250303T081729Z-001.zip
- Supplementary Files/Sample d-Tiff-20250303T081730Z-001.zip
- __MACOSX/Supplementary Files/._Sample d-Tiff-20250303T081730Z-001.zip
- Supplementary Files/Sample c-Tiff-20250303T081730Z-001.zip
